# Supplementary material for: Molecular analysis of cell-free DNA identifies distinct molecular features in patients with chemosensitive and chemorefractory small cell lung cancer
Source: Cancer Commun (Lond). 2019 Apr 18;39:20. doi: 10.1186/s40880-019-0363-y (PMC6472086; doi:10.1186/s40880-019-0363-y)
Supplement: Supplementary file 2 — Additional file 2: Table S1. List of 1084 detected genes in the initial panel (in alphabetical order). [file 40880_2019_363_MOESM2_ESM.xlsx]

## Sheet: gene
GENE NAME	ABBREVIATION
apoptotic BCL2L1-antisense long non-coding RNA	ABALON
ATP binding cassette subfamily A member 1	ABCA1
ATP binding cassette subfamily A member 3	ABCA3
ATP binding cassette subfamily B member 1	ABCB1
ATP binding cassette subfamily B member 11	ABCB11
ATP binding cassette subfamily B member 4	ABCB4
ATP binding cassette subfamily B member 6 (Langereis blood group)	ABCB6
ATP binding cassette subfamily C member 1	ABCC1
ATP binding cassette subfamily C member 11	ABCC11
ATP binding cassette subfamily C member 2	ABCC2
ATP binding cassette subfamily C member 3	ABCC3
ATP binding cassette subfamily C member 4	ABCC4
ATP binding cassette subfamily C member 5	ABCC5
ATP binding cassette subfamily C member 6	ABCC6
ATP binding cassette subfamily C member 9	ABCC9
ATP binding cassette subfamily G member 1	ABCG1
ATP binding cassette subfamily G member 2 (Junior blood group)	ABCG2
abhydrolase domain containing 18	ABHD18
ABL proto-oncogene 1, non-receptor tyrosine kinase	ABL1
angiotensin I converting enzyme	ACE
acetylcholinesterase (Cartwright blood group)	ACHE
aconitase 1	ACO1
acid phosphatase 5, tartrate resistant	ACP5
acid phosphatase, prostate	ACPP
acyl-CoA synthetase medium chain family member 2A	ACSM2A
acyl-CoA synthetase short chain family member 2	ACSS2
actin alpha 2, smooth muscle	ACTA2
actin beta	ACTB
actin gamma 1	ACTG1
actin related protein 8	ACTR8
activin A receptor type 2B	ACVR2B
acylphosphatase 2	ACYP2
ADAM metallopeptidase domain 22	ADAM22
ADAMTS like 4	ADAMTSL4-AS1
adenylate cyclase 10	ADCY10
adenylate cyclase 2	ADCY2
adducin 1	ADD1
adhesion G protein-coupled receptor B3	ADGRB3
alcohol dehydrogenase 1A (class I), alpha polypeptide	ADH1A
alcohol dehydrogenase 1B (class I), beta polypeptide	ADH1B
alcohol dehydrogenase 1C (class I), gamma polypeptide	ADH1C
alcohol dehydrogenase 7 (class IV), mu or sigma polypeptide	ADH7
adiponectin, C1Q and collagen domain containing	ADIPOQ
adiponectin, C1Q and collagen domain containing	ADIPOQ-AS1
adrenoceptor alpha 2B	ADRA2B
adrenoceptor alpha 2C	ADRA2C
adrenoceptor beta 1	ADRB1
adrenoceptor beta 2	ADRB2
adrenoceptor beta 3	ADRB3
arylformamidase	AFMID
argonaute RISC component 1	AGO1
argonaute RISC catalytic component 2	AGO2
alanine--glyoxylate and serine--pyruvate aminotransferase	AGT
angiotensin II receptor type 1	AGTR1
angiotensin II receptor associated protein	AGTRAP
alanine--glyoxylate and serine--pyruvate aminotransferase	AGXT
aryl hydrocarbon receptor	AHR
A-kinase anchoring protein 9	AKAP9
AT-hook transcription factor	AKNA
aldo-keto reductase family 1 member C2	AKR1C2
aldo-keto reductase family 1 member C3	AKR1C3
AKT serine/threonine kinase 1	AKT1
AKT serine/threonine kinase 2	AKT2
Fas binding factor 1	ALB
aldehyde dehydrogenase 1 family member A1	ALDH1A1
aldehyde dehydrogenase 3 family member A1	ALDH3A1
aldehyde dehydrogenase 5 family member A1	ALDH5A1
ALK receptor tyrosine kinase	ALK
arachidonate 12-lipoxygenase, 12S type	ALOX12
arachidonate 12-lipoxygenase, 12S type	ALOX12-AS1
ankyrin 1	ANK1
ankyrin repeat and kinase domain containing 1	ANKK1
ANTXR cell adhesion molecule 2	ANTXR2
annexin A11	ANXA11
amine oxidase copper containing 1	AOC1
aldehyde oxidase 1	AOX1
APC regulator of WNT signaling pathway	APC
amyloid P component, serum	APCS
apurinic/apyrimidinic endodeoxyribonuclease 1	APEX1
apolipoprotein A1	APOA1
APOA1 antisense RNA	APOA1-AS
apolipoprotein A4	APOA4
apolipoprotein A5	APOA5
apolipoprotein B	APOB
apolipoprotein B mRNA editing enzyme catalytic subunit 2	APOBEC2
apolipoprotein C3	APOC3
apolipoprotein E	APOE
apolipoprotein H	APOH
aquaporin 2	AQP2
aquaporin 9	AQP9
androgen receptor	AR
A-Raf proto-oncogene, serine/threonine kinase	ARAF
amphiregulin	AREG
Rho guanine nucleotide exchange factor 10	ARHGEF10
Rho guanine nucleotide exchange factor 4	ARHGEF4
AT-rich interaction domain 1A	ARID1A
AT-rich interaction domain 5B	ARID5B
aryl hydrocarbon receptor nuclear translocator	ARNT
arrestin domain containing 3	ARRDC3
ADP-ribosyltransferase 3	ART3
ASH1 like histone lysine methyltransferase	ASH1L
ASH1 like histone lysine methyltransferase	ASH1L-AS1
argininosuccinate synthase 1	ASS1
autophagy related 5	ATG5
5-aminoimidazole-4-carboxamide ribonucleotide formyltransferase/IMP cyclohydrolase	ATIC
ATM serine/threonine kinase	ATM
ATPase copper transporting alpha	ATP7A
ATPase copper transporting beta	ATP7B
serpin family A member 2 (gene/pseudogene)	ATR
ataxin 2 like	ATXN2L
aurora kinase A	AURKA
axin 2	AXIN2
alpha-2-glycoprotein 1, zinc-binding	AZGP1
azurocidin 1	AZU1
beta-2-microglobulin	B2M
BAI1 associated protein 2 like 1	BAIAP2L1
ring finger protein 2	BAP1
bromodomain adjacent to zinc finger domain 2B	BAZ2B
branched chain amino acid transaminase 1	BCAT1
butyrylcholinesterase	BCHE
BCL2 apoptosis regulator	BCL2
BCL2 like 1	BCL2L1
BCL2 like 11	BCL2L11
BCL6 corepressor	BCOR
BCR activator of RhoGEF and GTPase	BCR
brain derived neurotrophic factor	BDNF
BDNF antisense RNA	BDNF-AS
bone gamma-carboxyglutamate protein	BGLAP
BIVM-ERCC5 readthrough	BIVM-ERCC5
bleomycin hydrolase	BLMH
bone morphogenetic protein 7	BMP7
BMX non-receptor tyrosine kinase	BMX
B-Raf proto-oncogene, serine/threonine kinase	BRAF
BRCA1 DNA repair associated	BRCA1
BRCA2 DNA repair associated	BRCA2
bromodomain containing 2	BRD2
bromodomain containing 4	BRD4
bromodomain and WD repeat domain containing 1	BRWD1
Bruton tyrosine kinase	BTK
butyrophilin subfamily 3 member A1	BTN3A1
chromosome 10 open reading frame 11	C10ORF11
chromosome 10 open reading frame 55	C10ORF55
chromosome 11 open reading frame 65	C11ORF65
complement C2	C2
chromosome 20 open reading frame 194	C20ORF194
chromosome 5 open reading frame 22	C5ORF22
chromosome 8 open reading frame 34	C8ORF34
carbonic anhydrase 12	CA12
carbonic anhydrase 13	CA13
carbonic anhydrase 14	CA14
carbonic anhydrase 2	CA2
carbonic anhydrase 4	CA4
calcium voltage-gated channel auxiliary subunit alpha2delta 3	CACNA2D3
calmodulin 3	CALM3
calcium/calmodulin dependent protein kinase I	CAMK1
calcium/calmodulin dependent protein kinase II alpha	CAMK2A
calcium/calmodulin dependent protein kinase IV	CAMK4
calcium activated nucleotidase 1	CANT1
capping actin protein, gelsolin like	CAPG
caspase recruitment domain family member 16	CARD16
cysteinyl-tRNA synthetase	CARS
CART prepropeptide	CARTPT
cancer susceptibility 8	CASC8
caspase 1	CASP1
caspase 3	CASP3
caspase 7	CASP7
caspase 9	CASP9
catalase	CAT
Cbl proto-oncogene	CBL
carbonyl reductase 1	CBR1
carbonyl reductase 3	CBR3
carbonyl reductase 3	CBR3-AS1
cystathionine-beta-synthase	CBS
cystathionine-beta-synthase like	CBSL
colon cancer associated transcript 2	CCAT2
coiled-coil domain containing 159	CCDC159
coiled-coil domain containing 6	CCDC6
C-C motif chemokine ligand 1	CCL1
cyclin D1	CCND1
cyclin D2	CCND2
cyclin D3	CCND3
cyclin E1	CCNE1
cyclin H	CCNH
cyclin Y	CCNY
CD14 molecule	CD14
CD180 molecule	CD180
CD1d molecule	CD1D
CD274 molecule	CD274
CD28 molecule	CD28
CD3e molecule associated protein	CD3EAP
CD40 ligand	CD40LG
CD47 molecule	CD47
CD55 molecule (Cromer blood group)	CD55
CD74 molecule	CD74
cytidine deaminase	CDA
cell division cycle 20B	CDC20B
fizzy and cell division cycle 20 related 1	CDH1
cyclin dependent kinase 2	CDK2
cyclin dependent kinase 4	CDK4
cyclin dependent kinase 6	CDK6
cyclin dependent kinase 7	CDK7
cyclin dependent kinase 8	CDK8
cyclin dependent kinase inhibitor 1A	CDKN1A
cyclin dependent kinase inhibitor 1B	CDKN1B
cyclin dependent kinase inhibitor 2A	CDKN2A
cyclin dependent kinase inhibitor 2B	CDKN2B
cyclin dependent kinase inhibitor 2B	CDKN2B-AS1
cyclin dependent kinase inhibitor 2C	CDKN2C
carcinoembryonic antigen related cell adhesion molecule 22, pseudogene	CEACAM22P
centrosomal protein 89	CEP89
carboxylesterase 2	CES2
cystic fibrosis transmembrane conductance regulator	CFTR
choline O-acetyltransferase	CHAT
checkpoint kinase 2	CHEK2
cholinergic receptor nicotinic alpha 3 subunit	CHRNA3
cholinergic receptor nicotinic alpha 5 subunit	CHRNA5
carbohydrate sulfotransferase 3	CHST3
CHURC1-FNTB readthrough	CHURC1-FNTB
chloride voltage-gated channel 6	CLCN6
claudin 34	CLDN34
chloride intracellular channel 1	CLIC1
CAP-Gly domain containing linker protein 1	CLIP1
CDC like kinase 3	CLK3
clathrin heavy chain	CLTC
cytidine/uridine monophosphate kinase 1	CMPK1
cap methyltransferase 1	CMTR1
CCR4-NOT transcription complex subunit 1	CNOT1
protocadherin alpha 4	CNR1
collagen type I alpha 1 chain	COL1A1
collagen type I alpha 2 chain	COL1A2
collagen type IV alpha 1 chain	COL4A1
collectin subfamily member 10	COLEC10
catechol-O-methyltransferase	COMT
carboxypeptidase A1	CPA1
carboxypeptidase A2	CPA2
carboxypeptidase A4	CPA4
carboxypeptidase B2	CPB2
carboxypeptidase B2	CPB2-AS1
cellular retinoic acid binding protein 2	CRABP2
carnitine O-acetyltransferase	CRAT
CREB binding protein	CREBBP
peptidylprolyl isomerase A pseudogene 10	CRP
crystallin zeta	CRYZ
cold shock domain containing E1	CSDE1
colony stimulating factor 1 receptor	CSF1R
colony stimulating factor 2 receptor beta common subunit	CSF2RB
colony stimulating factor 3 receptor	CSF3R
CUB and Sushi multiple domains 3	CSMD3
casein kinase 2 alpha 2	CSNK2A1
chondroitin sulfate proteoglycan 4	CSPG4
cytotoxic T-lymphocyte associated protein 4	CTLA4
catenin beta 1	CTNNB1
cathepsin A	CTSA
cathepsin L	CTSL
cathepsin S	CTSS
C-X-C motif chemokine ligand 12	CXCL12
C-X-C motif chemokine ligand 8	CXCL8
C-X-C motif chemokine receptor 2	CXCR2
CXXC finger protein 4	CXXC4
cytochrome b-245 alpha chain	CYBA
cytochrome P450 family 19 subfamily A member 1	CYP19A1
cytochrome P450 family 1 subfamily A member 1	CYP1A1
cytochrome P450 family 1 subfamily A member 2	CYP1A2
cytochrome P450 family 1 subfamily B member 1	CYP1B1
cytochrome P450 family 24 subfamily A member 1	CYP24A1
cytochrome P450 family 2 subfamily A member 6	CYP2A6
cytochrome P450 family 2 subfamily B member 6	CYP2B6
cytochrome P450 family 2 subfamily C member 19	CYP2C19
cytochrome P450 family 2 subfamily C member 8	CYP2C8
cytochrome P450 family 2 subfamily D member 6	CYP2D6
cytochrome P450 family 2 subfamily E member 1	CYP2E1
cytochrome P450 family 2 subfamily R member 1	CYP2R1
cytochrome P450 family 3 subfamily A member 4	CYP3A4
cytochrome P450 family 3 subfamily A member 5	CYP3A5
cytochrome P450 family 46 subfamily A member 1	CYP46A1
cytochrome P450 family 4 subfamily B member 1	CYP4B1
cytochrome P450 family 4 subfamily F member 2	CYP4F2
death associated protein kinase 1	DAPK1
deleted in azoospermia like	DAZL
discoidin, CUB and LCCL domain containing 1	DCBLD1
deoxycytidine kinase	DCK
decapping mRNA 1B	DCP1B
dCMP deaminase	DCTD
dynactin subunit 1	DCTN1
discoidin domain receptor tyrosine kinase 1	DDR1
discoidin domain receptor tyrosine kinase 2	DDR2
DEAD-box helicase 53	DDX53
DEAD-box helicase 6	DDX6
FBXW7 antisense RNA 1	DEAR
derlin 3	DERL3
diacylglycerol kinase iota	DGKI
dihydrofolate reductase	DHFR
LLGL scribble cell polarity complex component 1	DLG4
discs large MAGUK scaffold protein 5	DLG5
DLG associated protein 1	DLGAP1
DNA methyltransferase 3 alpha	DNMT3A
dedicator of cytokinesis 4	DOCK4
DOT1 like histone lysine methyltransferase	DOT1L
dipeptidase 1	DPEP1
dipeptidyl peptidase 4	DPP4
dihydropyrimidine dehydrogenase	DPYD
dihydropyrimidine dehydrogenase	DPYD-AS1
dihydropyrimidinase	DPYS
dopamine receptor D2	DRD2
drosha ribonuclease III	DROSHA
DS cell adhesion molecule	DSCAM
deoxythymidylate kinase	DTYMK
E2F transcription factor 7	E2F7
epithelial cell transforming 2 like	ECT2L
ephrin B2	EFNB2
epidermal growth factor	EGF
epidermal growth factor receptor	EGFR
epidermal growth factor receptor	EGFR-AS1
egl-9 family hypoxia inducible factor 3	EGLN3
eukaryotic translation initiation factor 6	EIF3A
eukaryotic translation initiation factor 4E family member 2	EIF4E2
EMAP like 4	EML4
enolase superfamily member 1	ENOSF1
endothelial PAS domain protein 1	EPAS1
EPH receptor A2	EPHA2
EPH receptor A3	EPHA3
EPH receptor A4	EPHA4
EPH receptor A5	EPHA5
EPH receptor A6	EPHA6
epoxide hydrolase 1	EPHX1
glutamyl-prolyl-tRNA synthetase	EPRS
endoplasmic reticulum aminopeptidase 2	ERAP2
erb-b2 receptor tyrosine kinase 2	ERBB2
erb-b2 receptor tyrosine kinase 3	ERBB3
erb-b2 receptor tyrosine kinase 4	ERBB4
ELKS/RAB6-interacting/CAST family member 1	ERC1
ERCC excision repair 1, endonuclease non-catalytic subunit	ERCC1
ERCC excision repair 2, TFIIH core complex helicase subunit	ERCC2
ERCC excision repair 3, TFIIH core complex helicase subunit	ERCC3
ERCC excision repair 4, endonuclease catalytic subunit	ERCC4
ERCC excision repair 5, endonuclease	ERCC5
ERCC excision repair 6, chromatin remodeling factor	ERCC6
epiregulin	EREG
ETS transcription factor ERG	ERG
endoplasmic reticulum protein 44	ERP44
estrogen receptor 1	ESR1
estrogen receptor 2	ESR2
epithelial splicing regulatory protein 1	ESRP1
eukaryotic translation termination factor 1	ETF1
electron transfer flavoprotein regulatory factor 1	ETFRF1
ETS variant 1	ETV1
ETS variant 4	ETV4
ETS variant 5	ETV5
ETS variant 6	ETV6
ecotropic viral integration site 2A	EVI2A
exonuclease 1	EXO1
enhancer of zeste 2 polycomb repressive complex 2 subunit	EZH2
ezrin	EZR
coagulation factor X	F10
coagulation factor II, thrombin	F2
fatty acid amide hydrolase	FAAH
fatty acid binding protein 1	FABP1
family with sequence similarity 131 member B	FAM131B
inka box actin regulator 2	FAM212B
FA complementation group A	FANCA
FA complementation group C	FANCC
fibroblast activation protein alpha	FAP
phenylalanyl-tRNA synthetase 2, mitochondrial	FARS2
FAT atypical cadherin 1	FAT1
F-box and WD repeat domain containing 7	FBXW7
Fc fragment of IgG receptor IIa	FCGR2A
Fc fragment of IgG receptor IIIa	FCGR3A
FCH and double SH3 domains 1	FCHSD1
ficolin 1	FCN1
ficolin 2	FCN2
farnesyl diphosphate synthase	FDPS
ferrochelatase	FECH
FYVE, RhoGEF and PH domain containing 4	FGD4
fibroblast growth factor 3	FGF3
fibroblast growth factor 4	FGF4
fibroblast growth factor receptor 1	FGFR1
fibroblast growth factor receptor 2	FGFR2
fibroblast growth factor receptor 3	FGFR3
fibroblast growth factor receptor 4	FGFR4
fibrinogen C domain containing 1	FIBCD1
FKBP prolyl isomerase 4	FKBP4
FKBP prolyl isomerase 5	FKBP5
folliculin	FLCN
fms related tyrosine kinase 1	FLT1
fms related tyrosine kinase 3	FLT3
fms related tyrosine kinase 4	FLT4
flavin containing monooxygenase 4	FMO2
flavin containing monooxygenase 3	FMO3
fibronectin 1	FN1
farnesyltransferase, CAAX box, alpha	FNTA
folate hydrolase 1	FOLH1
folate receptor beta	FOLR2
folate receptor 3	FOLR3
forkhead box A1	FOXA1
fibroblast growth factor receptor substrate 2	FRS2
follistatin like 5	FSTL5
FTO alpha-ketoglutarate dependent dioxygenase	FTO
frizzled class receptor 9	FZD3
gamma-aminobutyric acid type B receptor subunit 1	GABBR1
gamma-aminobutyric acid type B receptor subunit 2	GABBR2
cyclin G associated kinase	GAK
UDP-galactose-4-epimerase	GALE
galactosamine (N-acetyl)-6-sulfatase	GALNS
polypeptide N-acetylgalactosaminyltransferase 10	GALNT10
polypeptide N-acetylgalactosaminyltransferase 14	GALNT14
polypeptide N-acetylgalactosaminyltransferase 18	GALNT18
glyceraldehyde-3-phosphate dehydrogenase	GAPDH
glycyl-tRNA synthetase	GARS
GATA binding protein 3	GATA3
GATA binding protein 4	GATA4
glycine amidinotransferase	GATM
mitogen-activated protein kinase kinase kinase kinase 5	GCKR
glial cell derived neurotrophic factor	GDNF
gem nuclear organelle associated protein 4	GEMIN4
gamma-glutamylcyclotransferase	GGCT
gamma-glutamyl hydrolase	GGH
gastric inhibitory polypeptide receptor	GIPR
glucagon like peptide 1 receptor	GLP1R
glycine receptor beta	GLRB
glutaredoxin	GLRX
glutaredoxin 2	GLRX2
G protein subunit alpha 11	GNA11
G protein subunit alpha i1	GNAI1
G protein subunit alpha q	GNAQ
GNAS complex locus	GNAS
GNAS complex locus	GNAS-AS1
G protein subunit beta 3	GNB3
G protein nucleolar 3	GNL3
golgin A5	GOLGA5
golgi associated PDZ and coiled-coil motif containing	GOPC
glycoprotein Ib platelet subunit alpha	GP1BA
glypican 1	GPC1
glutathione peroxidase 5	GPX5
glutamate ionotropic receptor kainate type subunit 1	GRIK1
glutamate ionotropic receptor NMDA type subunit 2B	GRIN2B
G protein-coupled receptor kinase 5	GRK5
histone H3 associated protein kinase	GSG2
glutathione-disulfide reductase	GSR
prion protein	GSS
glutathione S-transferase alpha 1	GSTA1
glutathione S-transferase alpha 2	GSTA2
glutathione S-transferase alpha 3	GSTA3
glutathione S-transferase alpha 5	GSTA5
glutathione S-transferase mu 3	GSTM3
glutathione S-transferase omega 1	GSTO1
glutathione S-transferase pi 1	GSTP1
glutathione S-transferase theta 1	GSTT1
glucuronidase beta	GUSB
H19 imprinted maternally expressed transcript	H19
2-hydroxyacyl-CoA lyase 1	HACL1
hydroxyacyl-CoA dehydrogenase	HADH
hyaluronan synthase 3	HAS3
histone acetyltransferase 1	HAT1
hyperpolarization activated cyclic nucleotide gated potassium channel 4	HCN4
histone deacetylase 1	HDAC1
histone deacetylase 2	HDAC2
histone deacetylase 8	HDAC8
homocysteine inducible ER protein with ubiquitin like domain 1	HERPUD1
hexosaminidase subunit beta	HEXB
homeostatic iron regulator	HFE
SOS Ras/Rac guanine nucleotide exchange factor 1	HGF
hypoxia inducible factor 1 subunit alpha	HIF1A
huntingtin interacting protein 1	HIP1
major histocompatibility complex, class I, A	HLA-A
major histocompatibility complex, class I, B	HLA-B
major histocompatibility complex, class I, C	HLA-C
major histocompatibility complex, class II, DO alpha	HLA-DOA
major histocompatibility complex, class II, DO beta	HLA-DOB
major histocompatibility complex, class II, DP alpha 1	HLA-DPA1
major histocompatibility complex, class II, DP beta 1	HLA-DPB1
major histocompatibility complex, class II, DQ alpha 1	HLA-DQA1
major histocompatibility complex, class II, DQ beta 1	HLA-DQB1
major histocompatibility complex, class II, DR alpha	HLA-DRA
major histocompatibility complex, class II, DR beta 1	HLA-DRB1
major histocompatibility complex, class I, G	HLA-G
high mobility group box 1	HMGB1
3-hydroxy-3-methylglutaryl-CoA reductase	HMGCR
hepatocyte nuclear factor 4 alpha	HNF4A
histamine N-methyltransferase	HNMT
heterogeneous nuclear ribonucleoprotein U like 1	HNRNPUL1
hook microtubule tethering protein 1	HOOK1
hook microtubule tethering protein 3	HOOK3
HOX transcript antisense RNA	HOTAIR
HOXA distal transcript antisense RNA	HOTTIP
hematopoietic prostaglandin D synthase	HPGDS
HRas proto-oncogene, GTPase	HRAS
HscB mitochondrial iron-sulfur cluster cochaperone	HSCB
heat shock protein 90 alpha family class A member 1	HSP90AA1
heat shock protein family A (Hsp70) member 5	HSPA5
heat shock protein family A (Hsp70) member 8	HSPA8
5-hydroxytryptamine receptor 2A	HTR2A
5-hydroxytryptamine receptor 2C	HTR2C
5-hydroxytryptamine receptor 3B	HTR3B
hydroxylysine kinase	HYKK
isocitrate dehydrogenase (NADP(+)) 1, cytosolic	IDH1
isocitrate dehydrogenase (NADP(+)) 1, cytosolic	IDH1-AS1
isocitrate dehydrogenase (NADP(+)) 2, mitochondrial	IDH2
interferon gamma	IFNG
interferon lambda 3	IFNL3
interferon lambda 4 (gene/pseudogene)	IFNL4
insulin like growth factor 1	IGF1
insulin like growth factor 1 receptor	IGF1R
insulin like growth factor 2	IGF2
insulin like growth factor 2 mRNA binding protein 2	IGF2BP2
insulin like growth factor binding protein 3	IGFBP3
interleukin 13	IL13
interleukin 17F	IL17F
interleukin 1 beta	IL1B
interleukin 1 receptor like 1	IL1RL1
interleukin 20 receptor subunit alpha	IL20RA
interleukin 21 receptor	IL21R-AS1
interleukin 23 receptor	IL23R
interleukin 6 receptor	IL6R
interleukin 6 signal transducer	IL6ST
interleukin 7 receptor	IL7R
inosine monophosphate dehydrogenase 1	IMPDH1
inositol polyphosphate-4-phosphatase type II B	INPP4B
INS-IGF2 readthrough	INS-IGF2
insulin receptor substrate 1	IRS1
integrin subunit alpha 2b	ITGA2B
integrin subunit alpha 4	ITGA4
integrin subunit alpha 5	ITGA5
integrin subunit alpha E	ITGAE
integrin subunit alpha V	ITGAV
integrin subunit alpha X	ITGAX
integrin subunit beta 1	ITGB1
integrin subunit beta 2	ITGB2
integrin subunit beta 2	ITGB2-AS1
integrin subunit beta 5	ITGB5
inosine triphosphatase	ITPA
jagged canonical Notch ligand 1	JAG1
Janus kinase 1	JAK1
Janus kinase 2	JAK2
Janus kinase 3	JAK3
jumonji domain containing 6, arginine demethylase and lysine hydroxylase	JMJD6
lysyl-tRNA synthetase	KARS
potassium calcium-activated channel subfamily M regulatory beta subunit 3	KCNMB3
potassium voltage-gated channel subfamily Q member 1	KCNQ1
potassium voltage-gated channel subfamily Q member 5	KCNQ5
lysine demethylase 4D	KDM4D
kinase insert domain receptor	KDR
kelch like ECH associated protein 1	KEAP1
kinesin family member 5B	KIF5B
KIT proto-oncogene, receptor tyrosine kinase	KIT
kinesin light chain 1	KLC1
kinesin light chain 3	KLC3
kelch like family member 12	KLHL12
killin, p53 regulated DNA replication inhibitor	KLLN
lysine methyltransferase 5A	KMT5A
lysine methyltransferase 5B	KMT5B
KRAS proto-oncogene, GTPase	KRAS
keratin 19 pseudogene 2	KRT19P2
kinase suppressor of ras 2	KSR2
kynurenine aminotransferase 1	KYAT1
lysosomal associated membrane protein 3	LAMP3
LanC like 1	LANCL1
LanC like 1	LANCL1-AS1
La ribonucleoprotein domain family member 1B	LARP1B
lactate dehydrogenase A	LDHA
lactate dehydrogenase B	LDHB
low density lipoprotein receptor	LDLR
leptin	LEP
leptin receptor	LEPR
galectin 3 binding protein	LGALS3BP
leucine rich repeat containing G protein-coupled receptor 5	LGR5
DNA ligase 3	LIG3
DNA ligase 4	LIG4
lin-7 homolog A, crumbs cell polarity complex component	LIN7A
long intergenic non-protein coding RNA 673	LINC00673
mitotically associated long non coding RNA	LINC00704
lipase F, gastric type	LIPF
lamin A/C	LMNA
	LOC100128714
	LOC100133286
	LOC100507053
	LOC100507291
	LOC100507346
	LOC100996325
	LOC101927066
	LOC101927318
	LOC101927768
	LOC101928100
	LOC101928402
	LOC101928414
	LOC101928718
	LOC101929532
	LOC101929829
	LOC102724050
	LOC286059
	LOC541472
MIR3936 host gene	LOC553103
lipoprotein lipase	LPL
leucine rich repeats and immunoglobulin like domains 3	LRIG3
LDL receptor related protein 1B	LRP1B
LDL receptor related protein 2	LRP2
LDL receptor related protein 5	LRP5
LDL receptor related protein 6	LRP6
leucine rich repeat containing 4C	LRRC4C
leucine rich repeats and transmembrane domains 1	LRTM1
LSM14A mRNA processing body assembly factor	LSM14A
leukotriene A4 hydrolase	LTA4H
lymphocyte antigen 86	LY86
lymphocyte antigen 96	LY96
mitotic arrest deficient 1 like 1	MAD1L1
metastasis associated lung adenocarcinoma transcript 1	MALAT1
MALT1 paracaspase	MALT1
monoamine oxidase B	MAOB
mitogen-activated protein kinase kinase 1	MAP2K1
mitogen-activated protein kinase kinase 2	MAP2K2
mitogen-activated protein kinase kinase kinase 1	MAP3K1
mitogen-activated protein kinase kinase kinase 5	MAP3K5
mitogen-activated protein kinase kinase kinase 7	MAP3K7
mitogen-activated protein kinase 11	MAPK11
mitogen-activated protein kinase 14	MAPK14
MCL1 apoptosis regulator, BCL2 family member	MCL1
MDM2 proto-oncogene	MDM2
MDM4 regulator of p53	MDM4
methyl-CpG binding protein 2	MECP2
maternally expressed 3	MEG3
meprin A subunit beta	MEP1B
MET proto-oncogene, receptor tyrosine kinase	MET
methionyl aminopeptidase 1	METAP1
major facilitator superfamily domain containing 11	MFSD11
maltase-glucoamylase	MGAM
alpha-1,3-mannosyl-glycoprotein 4-beta-N-acetylglucosaminyltransferase A	MGAT4A
O-6-methylguanine-DNA methyltransferase	MGMT
MHC class I polypeptide-related sequence B	MICB
migration and invasion enhancer 1	MIEN1
microRNA 1206	MIR1206
microRNA 1307	MIR1307
microRNA 146a	MIR146A
microRNA 2053	MIR2053
microRNA 27a	MIR27A
microRNA 300	MIR300
MIR3142 host gene	MIR3142HG
microRNA 3184	MIR3184
microRNA 323b	MIR323B
microRNA 423	MIR423
microRNA 449b	MIR449B
microRNA 4673	MIR4673
microRNA 4728	MIR4728
microRNA 4761	MIR4761
microRNA 492	MIR492
microRNA 577	MIR577
microRNA 604	MIR604
microRNA 618	MIR618
microRNA 636	MIR636
microRNA 6759	MIR6759
microRNA 6891	MIR6891
mitotic spindle positioning	MISP
microtubule interacting and trafficking domain containing 1	MITD1
melanocyte inducing transcription factor	MITF
makorin ring finger protein 1	MKRN1
mutL homolog 1	MLH1
MLLT3 super elongation complex subunit	MLLT3
metabolism of cobalamin associated B	MMAB
membrane metalloendopeptidase	MME
matrix metallopeptidase 13	MMP13
matrix metallopeptidase 8	MMP8
MPL proto-oncogene, thrombopoietin receptor	MPL
mitochondrial rRNA methyltransferase 2	MRM2
mutS homolog 2	MSH2
mutS homolog 3	MSH3
moesin	MSN
macrophage stimulating 1 receptor	MST1R
methylthioadenosine phosphorylase	MTAP
methylenetetrahydrofolate dehydrogenase, cyclohydrolase and formyltetrahydrofolate synthetase 1	MTHFD1
methylenetetrahydrofolate reductase	MTHFR
mechanistic target of rapamycin kinase	MTOR
5-methyltetrahydrofolate-homocysteine methyltransferase	MTR
5-methyltetrahydrofolate-homocysteine methyltransferase reductase	MTRR
mutY DNA glycosylase	MUTYH
mevalonate kinase	MVK
major vault protein	MVP
MYC proto-oncogene, bHLH transcription factor	MYC
MYD88 innate immune signal transduction adaptor	MYD88
myosin regulatory light chain interacting protein	MYLIP
myosin VA	MYO5A
alpha-N-acetylgalactosaminidase	NAGA
sodium leak channel, non-selective	NALCN
nicotinamide phosphoribosyltransferase	NAMPT
solute carrier family 38 member 1	NAT2
neural cell adhesion molecule 2	NCAM2
nuclear receptor coactivator 1	NCOA1
nuclear receptor coactivator 4	NCOA4
neural precursor cell expressed, developmentally down-regulated 4, E3 ubiquitin protein ligase	NEDD4
neuraminidase 2	NEU2
neurofibromin 1	NF1
neurofibromin 2	NF2
neurofascin	NFASC
nuclear factor of activated T cells 2	NFATC2
neuroligin 1	NLGN1
neuroligin 4 X-linked	NLGN4X
NmrA like redox sensor 1	NMRAL1
nucleotide binding oligomerization domain containing 2	NOD2
nitric oxide synthase 3	NOS3
notch receptor 1	NOTCH1
notch receptor 2	NOTCH2
nuclear protein, coactivator of histone transcription	NPAT
NPC intracellular cholesterol transporter 1	NPC1
nucleophosmin 1	NPM1
NAD(P)H quinone dehydrogenase 1	NQO1
N-ribosyldihydronicotinamide:quinone reductase 2	NQO2
nuclear receptor subfamily 1 group I member 2	NR1I2
nuclear receptor subfamily 1 group I member 3	NR1I3
nuclear receptor subfamily 3 group C member 1	NR3C1
nuclear receptor subfamily 3 group C member 2	NR3C2
NRAS proto-oncogene, GTPase	NRAS
neuregulin 1	NRG1
nuclear receptor binding SET domain protein 1	NSD1
nuclear speckle splicing regulatory protein 1	NSRP1
5'-nucleotidase, cytosolic II	NT5C2
5'-nucleotidase, cytosolic IIIA	NT5C3A
5'-nucleotidase ecto	NT5E
nth like DNA glycosylase 1	NTHL1
neurotrophic receptor tyrosine kinase 1	NTRK1
neurotrophic receptor tyrosine kinase 3	NTRK3
nuclear distribution C, dynein complex regulator	NUDC
nudix hydrolase 15	NUDT15
nudix hydrolase 2	NUDT2
nucleoporin 210 like	NUP210L
2'-5'-oligoadenylate synthetase like	OASL
8-oxoguanine DNA glycosylase	OGG1
opioid receptor delta 1	OPRD1
opioid receptor mu 1	OPRM1
olfactory receptor family 4 subfamily D member 6	OR4D6
otospiralin	OTOS
PTGS2 antisense NFKB1 complex-mediated expression regulator RNA	PACERR
protein kinase C and casein kinase substrate in neurons 2	PACSIN2
PAXIP1 associated glutamate rich protein 1	PAGR1
phenylalanine hydroxylase	PAH
protein kinase N1	PAK1
partner and localizer of BRCA2	PALB2
terminal nucleotidyltransferase 4A	PAPD7
par-3 family cell polarity regulator beta	PARD3B
PARP1 binding protein	PARPBP
paired box 5	PAX5
polybromo 1	PBRM1
podocalyxin like	PC
phosphoenolpyruvate carboxykinase 1	PCK1
pericentriolar material 1	PCM1
programmed cell death 1	PDCD1
phosphodiesterase 10A	PDE10A
phosphodiesterase 4B	PDE4B
phosphodiesterase 5A	PDE5A
platelet derived growth factor subunit B	PDGFB
platelet derived growth factor receptor alpha	PDGFRA
platelet derived growth factor receptor beta	PDGFRB
pyruvate dehydrogenase kinase 3	PDK3
3-phosphoinositide dependent protein kinase 1	PDPK1
pyridoxal kinase	PDXK
PDZ domain containing ring finger 3	PDZRN3
6-phosphofructo-2-kinase/fructose-2,6-biphosphatase 3	PFKFB3
post-GPI attachment to proteins 3	PGAP3
piggyBac transposable element derived 3	PGBD3
progesterone receptor	PGR
PHD finger protein 8	PHF8
phosphorylase kinase catalytic subunit gamma 2	PHKG2
phosphatidylinositol glycan anchor biosynthesis class F	PIGF
phosphatidylinositol-4,5-bisphosphate 3-kinase catalytic subunit alpha	PIK3CA
phosphatidylinositol-4,5-bisphosphate 3-kinase catalytic subunit beta	PIK3CB
phosphoinositide-3-kinase regulatory subunit 1	PIK3R1
phosphoinositide-3-kinase regulatory subunit 2	PIK3R2
Pim-1 proto-oncogene, serine/threonine kinase	PIM1
phospholipase A2 inhibitor and LY6/PLAUR domain containing	PINLYP
polycystin 1, transient receptor potential channel interacting	PKD1
phospholipase A2 group VII	PLA2G7
plasminogen activator, urokinase	PLAU
phospholipase C beta 1	PLCB1
phospholipase C beta 3	PLCB3
phospholipase C gamma 2	PLCG2
plasminogen	PLG
plexin C1	PLXNC1
PMF1-BGLAP readthrough	PMF1-BGLAP
phosphomannomutase 2	PMM2
phenylethanolamine N-methyltransferase	PNMT
pancreatic polypeptide	PNP
protein O-fucosyltransferase 2	POFUT2
DNA polymerase alpha 2, accessory subunit	POLA2
DNA polymerase epsilon, catalytic subunit	POLE
terminal nucleotidyltransferase 4A	POLK
RNA polymerase II subunit F	POLR2F
paraoxonase 1	PON1
cytochrome p450 oxidoreductase	POR
POU class 3 homeobox 2	POU3F2
peroxisome proliferator activated receptor alpha	PPARA
peroxisome proliferator activated receptor delta	PPARD
peroxisome proliferator activated receptor gamma	PPARG
PPFIA binding protein 1	PPFIBP1
peptidylprolyl isomerase F	PPIF
diphosphoinositol pentakisphosphate kinase 2	PPIP5K2
protein phosphatase 1 regulatory subunit 13 like	PPP1R13L
proline rich protein BstNI subfamily 2	PRB2
prolylcarboxypeptidase	PRCP
peroxiredoxin 4	PRDX4
prolyl endopeptidase	PREP
protein kinase AMP-activated catalytic subunit alpha 2	PRKAA2
protein kinase cAMP-dependent type I regulatory subunit alpha	PRKAR1A
protein kinase C eta	PRKCH
protein kinase C iota	PRKCI
protein kinase cGMP-dependent 1	PRKG1
prominin 1	PROM1
proteasome subunit alpha 8	PSMA8
patched 1	PTCH1
PTCHD1 antisense RNA (head to head)	PTCHD1-AS
phosphatase and tensin homolog	PTEN
prostaglandin E synthase	PTGES
prostaglandin reductase 1	PTGR1
prostaglandin-endoperoxide synthase 2	PTGS2
parathyroid hormone	PTH
parathyroid hormone 1 receptor	PTH1R
protein tyrosine kinase 2	PTK2
protein tyrosine phosphatase non-receptor type 1	PTPN1
protein tyrosine phosphatase non-receptor type 23	PTPN23
protein tyrosine phosphatase receptor type G	PTPRG
protein tyrosine phosphatase receptor type K	PTPRK
protein tyrosine phosphatase receptor type M	PTPRM
peptidyl-tRNA hydrolase 2	PTRH2
pseudouridine synthase 1	PUS1
Pvt1 oncogene	PVT1
PWWP domain containing 2A	PWWP2A
glycogen phosphorylase L	PYGL
glycogen phosphorylase, muscle associated	PYGM
RAB3D, member RAS oncogene family	RAB3D
ribonuclease A family member 1, pancreatic	RAC1
Rac family small GTPase 2	RAC2
RAD50 double strand break repair protein	RAD50
RAD51 paralog C	RAD51C
RAD52 homolog, DNA repair protein	RAD52
ribonuclease A family member 3	RAF1
ralA binding protein 1	RALBP1
RAN binding protein 2	RANBP2
Rap guanine nucleotide exchange factor 5	RAPGEF5
retinoic acid receptor beta	RARB
retinoic acid receptor gamma	RARG
arginyl-tRNA synthetase	RARS
ribonucleoprotein, PTB binding 2	RAVER2
RB transcriptional corepressor 1	RB1
RNA binding fox-1 homolog 1	RBFOX1
RIMS binding protein 2	RBP2
retinol binding protein 4	RBP4
renin	REN
ret proto-oncogene	RET
REV1 DNA directed polymerase	REV1
REV3 like, DNA directed polymerase zeta catalytic subunit	REV3L
riboflavin kinase	RFK
regulator of G protein signaling 5	RGS5
ras homolog family member Q	RHOQ
RPTOR independent companion of MTOR complex 2	RICTOR
receptor interacting serine/threonine kinase 2	RIPK2
ribonuclease A family member 2	RNASE2
ring finger protein 128, E3 ubiquitin protein ligase	RNF128
ring finger protein 130	RNF130
ring finger protein 43	RNF43
RNA, U5F small nuclear 1	RNU5F-1
RAR related orphan receptor C	RORC
ROS proto-oncogene 1, receptor tyrosine kinase	ROS1
RAS related 2	RRAS2
ribonucleotide reductase catalytic subunit M1	RRM1
ribonucleotide reductase regulatory subunit M2	RRM2
RUN domain containing 3B	RUNDC3B
retinoid X receptor alpha	RXRA
scavenger receptor class B member 1	SCARB1
sodium voltage-gated channel alpha subunit 10	SCN10A
sodium voltage-gated channel alpha subunit 1	SCN1A
SCO cytochrome c oxidase assembly protein 2	SCO2
syndecan 4	SDC4
syndecan binding protein	SDCBP
SEC16 homolog A, endoplasmic reticulum export factor	SEC16A
SEC31 homolog A, COPII coat complex component	SEC31A
selectin E	SELE
selectin L	SELL
semaphorin 3C	SEMA3C
serpin family A member 3	SERPINA3
serpin family A member 6	SERPINA6
serpin family A member 7	SERPINA7
serpin family E member 1	SERPINE1
serpin family G member 1	SERPING1
SET domain containing 2, histone lysine methyltransferase	SETD2
SET domain containing 3, actin histidine methyltransferase	SETD3
SET domain containing 6, protein lysine methyltransferase	SETD6
splicing factor 3b subunit 1	SF3B1
sideroflexin 4	SFXN4
SH2B adaptor protein 3	SH2B3
SH2 domain containing 5	SH2D5
serine hydroxymethyltransferase 1	SHMT1
shootin 1	SHTN1
sialic acid binding Ig like lectin 7	SIGLEC7
signal regulatory protein alpha	SIRPA
sirtuin 2	SIRT2
solute carrier family 10 member 2	SLC10A2
solute carrier family 15 member 1	SLC15A1
solute carrier family 19 member 1	SLC19A1
solute carrier family 1 member 1	SLC1A1
solute carrier family 22 member 1	SLC22A1
solute carrier family 22 member 12	SLC22A12
solute carrier family 22 member 16	SLC22A16
solute carrier family 22 member 2	SLC22A2
solute carrier family 22 member 4	SLC22A4
solute carrier family 22 member 5	SLC22A5
solute carrier family 22 member 7	SLC22A7
solute carrier family 25 member 13	SLC25A13
solute carrier family 28 member 1	SLC28A1
solute carrier family 28 member 2	SLC28A2
solute carrier family 28 member 3	SLC28A3
solute carrier family 29 member 1 (Augustine blood group)	SLC29A1
solute carrier family 2 member 1	SLC2A1-AS1
solute carrier family 31 member 1	SLC31A1
solute carrier family 34 member 2	SLC34A2
solute carrier family 37 member 1	SLC37A1
solute carrier family 3 member 2	SLC3A2
solute carrier family 45 member 3	SLC45A3
solute carrier family 6 member 4	SLC6A4
solute carrier family 7 member 5	SLC7A5
solute carrier organic anion transporter family member 1A2	SLCO1A2
solute carrier organic anion transporter family member 1B1	SLCO1B1
solute carrier organic anion transporter family member 1B3	SLCO1B3
solute carrier organic anion transporter family member 4C1	SLCO4C1
SWI/SNF related, matrix associated, actin dependent regulator of chromatin, subfamily a, member 1	SMARCA1
SWI/SNF related, matrix associated, actin dependent regulator of chromatin, subfamily a, member 4	SMARCA4
SWI/SNF-related, matrix-associated actin-dependent regulator of chromatin, subfamily a, containing DEAD/H box 1	SMARCAD1
SWI/SNF related, matrix associated, actin dependent regulator of chromatin, subfamily b, member 1	SMARCB1
spermine oxidase	SMO
spermine synthase	SMS
SET and MYND domain containing 2	SMYD2
SET and MYND domain containing 3	SMYD3
small nuclear RNA activating complex polypeptide 5	SNAPC5
staphylococcal nuclease and tudor domain containing 1	SND1
small nuclear ribonucleoprotein U5 subunit 200	SNRNP200
suppressor of cytokine signaling 1	SOCS1
superoxide dismutase 2	SOD2
superoxide dismutase 3	SOD3
SRY-box 10	SOX10
secreted protein acidic and cysteine rich	SPARC
SPG7 matrix AAA peptidase subunit, paraplegin	SPG7
scaffold protein involved in DNA repair	SPIDR
spondin 1	SPON1
sequestosome 1	SQSTM1
SRC proto-oncogene, non-receptor tyrosine kinase	SRC
SLIT-ROBO Rho GTPase activating protein 3	SRGAP3
serine and arginine rich splicing factor 2	SRSF2
sulfiredoxin 1	SRXN1
single stranded DNA binding protein 2	SSBP2
suppression of tumorigenicity 14	ST14
stromal antigen 2	STAG2
stromal interaction molecule 1	STIM1
serine/threonine kinase 11	STK11
STE20 related adaptor alpha	STRADA
striatin	STRN
steroid sulfatase	STS
sulfotransferase family 1A member 1	SULT1A1
sulfotransferase family 1C member 4	SULT1C4
sulfotransferase family 1E member 1	SULT1E1
sulfotransferase family 2B member 1	SULT2B1
suppressor of variegation 3-9 homolog 2	SUV39H2
SUZ12 polycomb repressive complex 2 subunit	SUZ12
supervillin	SVIL
SV2 related protein	SVOP
spleen associated tyrosine kinase	SYK
synapsin I	SYN1
spectrin repeat containing nuclear envelope protein 1	SYNE1
TGF-beta activated kinase 1 (MAP3K7) binding protein 1	TAB1
transforming acidic coiled-coil containing protein 3	TACC3
tetratricopeptide repeat, ankyrin repeat and coiled-coil containing 1	TANC1
taste 2 receptor member 16	TAS2R16
TBC1 domain family member 1	TBC1D1
TBC1 domain family member 20	TBC1D20
transcobalamin 1	TCN1
tyrosyl-DNA phosphodiesterase 1	TDP1
TEK receptor tyrosine kinase	TEK
teneurin transmembrane protein 1	TENM1
transferrin	TF
TRK-fused gene	TFG
transforming growth factor beta 1	TGFB1
transglutaminase 2	TGM2
T helper type 2 locus control region associated RNA	TH2LCRR
thyroid hormone receptor alpha	THRA
thyroid hormone receptor beta	THRB
translocase of inner mitochondrial membrane 23 homolog B	TIMM23B
transketolase	TKT
toll like receptor 2	TLR2
toll like receptor 3	TLR3
toll like receptor 4	TLR4
toll like receptor 7	TLR7
toll like receptor 9	TLR9
transmembrane serine protease 2	TMPRSS2
TNF receptor superfamily member 10b	TNFRSF10B
TNF receptor superfamily member 11a	TNFRSF11A
TNF receptor superfamily member 11b	TNFRSF11B
TNF superfamily member 11	TNFSF11
TNF superfamily member 14	TNFSF14
TNFAIP3 interacting protein 1	TNIP1
troponin I3, cardiac type	TNNC1
trinucleotide repeat containing adaptor 6A	TNRC6A
trinucleotide repeat containing adaptor 6B	TNRC6B
translocase of outer mitochondrial membrane 40 like	TOMM40L
DNA topoisomerase I	TOP1
DNA topoisomerase II alpha	TOP2A
DNA topoisomerase II beta	TOP2B
tumor protein p53	TP53
trophoblast glycoprotein	TPBG
tryptophan hydroxylase 2	TPH2
tropomyosin 3	TPM3
tropomyosin 4	TPM4
thiopurine S-methyltransferase	TPMT
tripeptidyl peptidase 1	TPP1
tripartite motif containing 24	TRIM24
tripartite motif containing 27	TRIM27
tripartite motif containing 33	TRIM33
tRNA methyltransferase 61B	TRMT61B
transient receptor potential cation channel subfamily V member 4	TRPV4
TSC complex subunit 1	TSC1
TSC complex subunit 2	TSC2
tumor susceptibility gene 1	TSG1
thyroid stimulating hormone receptor	TSHR
tetraspanin 31	TSPAN31
TSPO associated protein 1	TSPOAP1-AS1
tetratricopeptide repeat domain 6	TTC6
TTK protein kinase	TTK
transthyretin	TTR
tubulin beta 1 class VI	TUBB1
tubulin beta 2A class IIa	TUBB2A
thioredoxin reductase 2	TXNRD2
thymidine phosphorylase	TYMP
thymidylate synthetase	TYMS
TYMS opposite strand	TYMSOS
tRNA-yW synthesizing protein 3 homolog	TYW3
U2 small nuclear RNA auxiliary factor 1	U2AF1
U2 small nuclear RNA auxiliary factor 1 like 5	U2AF1L5
ubiquitin associated and SH3 domain containing B	UBASH3B
ubiquitin C	UBC
ubiquitin conjugating enzyme E2 D1	UBE2D1
ubiquitin conjugating enzyme E2 I	UBE2I
UDP glucuronosyltransferase family 1 member A1	UGT1A1
UDP glucuronosyltransferase family 1 member A10	UGT1A10
UDP glucuronosyltransferase family 1 member A3	UGT1A3
UDP glucuronosyltransferase family 1 member A4	UGT1A4
UDP glucuronosyltransferase family 1 member A5	UGT1A5
UDP glucuronosyltransferase family 1 member A6	UGT1A6
UDP glucuronosyltransferase family 1 member A7	UGT1A7
UDP glucuronosyltransferase family 1 member A8	UGT1A8
UDP glucuronosyltransferase family 1 member A9	UGT1A9
UDP glucuronosyltransferase family 2 member B7	UGT2B7
UDP glycosyltransferase 8	UGT8
UL16 binding protein 3	ULBP3
unc-51 like kinase 3	ULK3
unc-51 like kinase 4	ULK4
uridine monophosphate synthetase	UMPS
beta-ureidopropionase 1	UPB1
uridine phosphorylase 1	UPP1
ATP synthase membrane subunit DAPIT	USMG5
ubiquitin specific peptidase 6	USP6
ubiquitously transcribed tetratricopeptide repeat containing, Y-linked	UTY
Vac14, PIKFYVE complex component	VAC14
vinculin	VCL
valosin containing protein lysine methyltransferase	VCPKMT
vitamin D receptor	VDR
vascular endothelial growth factor A	VEGFA
vascular endothelial growth factor C	VEGFC
von Hippel-Lindau tumor suppressor	VHL
vitamin K epoxide reductase complex subunit 1	VKORC1
von Willebrand factor	VWF
WAPL cohesin release factor	WAPL
tryptophanyl-tRNA synthetase	WARS
WD repeat domain 7	WDR7
WD repeat containing antisense to TP53	WRAP53
WW domain containing oxidoreductase	WWOX
xanthine dehydrogenase	XDH
XPA, DNA damage recognition and repair factor	XPA
XPC complex subunit, DNA damage recognition and repair factor	XPC
exportin 5	XPO5
X-ray repair cross complementing 1	XRCC1
X-ray repair cross complementing 3	XRCC3
X-ray repair cross complementing 4	XRCC4
X-ray repair cross complementing 5	XRCC5
zinc binding alcohol dehydrogenase domain containing 2	ZADH2
zinc finger and BTB domain containing 17	ZBTB17
terminal uridylyl transferase 7	ZCCHC6
zinc finger protein 276	ZNF276
zinc finger protein 397	ZNF397
zinc finger protein 423	ZNF423
zinc and ring finger 3	ZNRF3
ZPR1 zinc finger	ZPR1
zinc finger and SCAN domain containing 30	ZSCAN30
